# Supplementary material for: Glioma-Specific Diffusion Signature in Diffusion Kurtosis Imaging
Source: J Clin Med. 2021 May 26;10(11):2325. doi: 10.3390/jcm10112325 (PMC8199055; doi:10.3390/jcm10112325)
Supplement: Supplementary file 1 [file jcm-10-02325-s001.zip]

Archive with 1 entries (1 files):
- jcm-1181345-supplementary.pdf
